# Supplementary material for: Association Between Dieting Failure and Unconscious Hedonic Responses to Food
Source: Front Psychol. 2020 Sep 4;11:2089. doi: 10.3389/fpsyg.2020.02089 (PMC7498566; doi:10.3389/fpsyg.2020.02089)
Supplement: Supplementary file 1 [file Data_Sheet_1.XLSX]

## Sheet: Data
ID	Sex (f=female; m = male)	Age	BMI	Hunger (1 hungry - 5 full)	Dieting success	Subliminal food	Subliminal mosaic	Supraliminal food	Supraliminal mosaic
1	f	23	21.6413	3	16	6.66667	7.0625	8.25	2.95833
2	f	25	21.0007	3	3	4.83333	4.375	6.625	4.10417
3	m	27	24.968	3	12	5.27083	5.125	6.10417	4.89583
4	m	23	21.2183	2	9	5.75	5.39583	5.75	5.39583
5	f	25	24.1415	2	19	4.58333	4.22917	6.95833	1.0625
6	f	23	20.2546	2	5	5.85417	5.41667	7.8125	2.33333
7	m	21	20.0474	2	14	4.9375	4.64583	5.91667	3.5625
8	m	20	24.2215	2	7	5.97917	5.64583	8.875	3.39583
9	f	20	20.8117	1	12	5	5.1875	7.58333	4.60417
10	f	21	18.9745	3	11	5.27083	5.1875	7.3125	5.02083
11	f	20	22.9421	2	10	6.54167	5.95833	8.1875	7.75
12	f	22	19.8347	3	17	5.22917	5.33333	6.52083	3
13	m	21	20.0474	3	11	4.75	4.77083	5.25	5.4375
14	m	21	20.7967	3	10	4.75	4.72917	7.125	4.375
15	f	21	20.8117	1	7	4.875	4.875	7.3125	3.91667
16	m	19	18.8324	3	12	4.91667	4.95833	7.08333	4.20833
17	f	20	22.7732	2	9	7.08333	6.95833	6.9375	3.6875
18	m	20	23.5102	2	14	4.85417	4.875	7.625	2.375
19	m	19	21.4619	2	17	4.3125	4.1875	4.9375	5.45833
20	m	22	20.984	3	8	4.6875	4.79167	6.89583	4.875
21	m	21	23.5294	3	9	5.04167	5.10417	6.16667	3.66667
22	m	22	19.3625	3	14	5.625	5.5625	7.375	2.83333
23	m	22	20.5714	2	15	4.625	5.0625	6.16667	2.6875
24	m	21	19.5312	2	16	4.66667	5	7.14583	4.75
25	f	24	18.6851	2	10	5.77083	5.91667	8.45833	5.85417
26	f	22	20.3244	3	12	4.29167	4.20833	5.70833	3
27	f	21	21.2183	2	13	5.02083	4.89583	5.27083	3.66667
28	f	20	18.9619	2	10	5.97917	5.83333	6.22917	4.47917
29	f	20	18.3143	2	12	6.72917	6.0625	6.69508	2.875
